# Supplementary material for: Circadian Variation in Human Milk Composition, a Systematic Review
Source: Nutrients. 2020 Aug 4;12(8):2328. doi: 10.3390/nu12082328 (PMC7468880; doi:10.3390/nu12082328)
Supplement: Supplementary file 1 [file nutrients-12-02328-s001.zip]

Archive with 4 entries (4 files):
- Supplemental File S1_Literature Search.docx
- Supplemental File S2_Unmodified NOS for cross-sectional studies.docx
- Supplemental File S3_Results of modified NOS for cross-sectional studies.docx
- Supplemental File S4_Circadian variation in human milk composition.docx
